# Supplementary material for: A circular zone of attachment to the extracellular matrix provides directionality to the motility of Toxoplasma gondii in 3D
Source: eLife. 2022 Dec 15;11:e85171. doi: 10.7554/eLife.85171 (PMC9839348; doi:10.7554/eLife.85171)
Supplement: Source code 1. [file elife-85171-code1.zip]

Archive with 1 entries (1 files):
- 24-11-2022-RA-RC-eLife-85171/Stadler et al source code file.m
